# Supplementary material for: Coping Styles and General Self-Efficacy Among Pregnant Women: Evidence from a Multicenter Study in Tunisia
Source: Healthcare (Basel). 2026 Jul 2;14(13):1977. doi: 10.3390/healthcare14131977 (PMC13362182; doi:10.3390/healthcare14131977)
Supplement: Supplementary file 1 [file healthcare-14-01977-s001.zip]

Archive with 1 entries (1 files):
- healthcare-4288911-supplementary.pdf
